# Supplementary material for: Metastatic small cell lung cancer arises from TP53/RB1-deficient and MYC overproduction hESC-derived PNECs
Source: eLife. 2025 Jul 22;13:RP93170. doi: 10.7554/eLife.93170 (PMC12283072; doi:10.7554/eLife.93170)
Supplement: Figure 1—source data 2. [file elife-93170-fig1-data2.zip]

Archive with 5 entries (5 files):
- Figure 1-source data_labelled WB bands/Labelled_Raw data_Fig 1B_GAPDH.JPG
- Figure 1-source data_labelled WB bands/Labelled_Raw data_Fig 1B_HA Tag.JPG
- Figure 1-source data_labelled WB bands/Labelled_Raw data_Fig 1B_MYC-Blot.JPG
- Figure 1-source data_labelled WB bands/Labelled_Raw data_Fig 1B_P53.JPG
- Figure 1-source data_labelled WB bands/Labelled_Raw data_Fig 1B_RB.JPG
