# Supplementary material for: Metastatic small cell lung cancer arises from TP53/RB1-deficient and MYC overproduction hESC-derived PNECs
Source: eLife. 2025 Jul 22;13:RP93170. doi: 10.7554/eLife.93170 (PMC12283072; doi:10.7554/eLife.93170)
Supplement: Source code 1. [file elife-93170-code1.zip]

Archive with 1 entries (1 files):
- eLife-VOR-SR-2023-93170/Source Code File_270625.pdf
